# Supplementary material for: Vocal usage learning and vocal comprehension learning in harbor seals
Source: BMC Neurosci. 2024 Oct 4;25:48. doi: 10.1186/s12868-024-00899-4 (PMC11451073; doi:10.1186/s12868-024-00899-4)
Supplement: Supplementary file 2 — Supplementary Material 2 [file 12868_2024_899_MOESM2_ESM.zip]

Archive with 4 entries (4 files):
- E1_stimuli.wav
- E2_stimuli.wav
- J1_stimuli.wav
- J2_stimuli.wav
